# Supplementary material for: Genetic Structure and Historical Dynamics of the Economic Species Phascolosoma esculenta in Southeastern China
Source: Biology (Basel). 2026 Mar 13;15(6):464. doi: 10.3390/biology15060464 (PMC13023452; doi:10.3390/biology15060464)
Supplement: Supplementary file 1 [file biology-15-00464-s001.zip]

Archive with 1 entries (1 files):
- biology-4123238-supplementary.pdf
